# Supplementary material for: Deep active learning and knowledge transfer for rapid discovery of lithium metal battery electrolytes
Source: Nat Commun. 2026 Mar 27;17:5146. doi: 10.1038/s41467-026-70973-4 (PMC13250146; doi:10.1038/s41467-026-70973-4)
Supplement: Supplementary file 6 — Source Data [file 41467_2026_70973_MOESM6_ESM.xlsx]

## Sheet: Figure 2c
1m	LiDFOB	dme dol	addtive-free	20
2m	LiDFOB	dme dol	addtive-free	67
1m	LiFSI	dmc dme	FEC	20.5122
1m	LiFSI	dme dol	FEC	158
1m	LiFSI	dme pc	FEC	101
1m	LiTFSI	es pc	LiNO3	32
1m	LiTFSI	ec pc	LiNO3	15.2667
1m	LiTFSI	ec dme	VC	134
1m	LiPF6	ec dme	VC	89.1011
1m	LiFSI	ec dme	VC	167
1m	LiFSI	ec dol	VC	97
1m	LiFSI	ec dol	FEC	120

## Sheet: Figure 3a
2.6	2	5	22
4.25	6	6	24
6	6	7	29
6.54	10	11	29
6.85	10	15	31
8.33	10	18	33
8.67	12	30	42
9	12	32	45
10.1	13	36	48
10.79	13	45	56
12.33	14	48	59
13	20	63	72
15.07	27	67	80
15.27	28	72	87
16.64	37	76	97
19.23	40	77	98
20.51	43	86	101
24.86	44	95	125
27.58	45	97	138
27.93	47	103	139
30.13	49	120	152
32.16	65	121	152
42.26	67	123	157
48.33	97	125	169
48.61	106	144	173
64.26	120	145	176
66.03	125	150	195
89.1	134	158	240
142.47	150	176	240
197.11	167	181	262
272.99	168	184	289
	254	188	314

## Sheet: Figure 3b
2.6	2	5	22
4.25	6	6	24
6	6	7	29
6.54	10	11	29
6.85	10	15	31
8.33	10	18	33
8.67	12	30	42
9	12	32	45
10.1	13	36	48
10.79	13	45	56
12.33	14	48	59
13	20	63	72
15.07	27	67	80
15.27	28	72	87
16.64	37	76	97
19.23	40	77	98
20.51	43	86	101
24.86	44	95	125
27.58	45	97	138
27.93	47	103	139
30.13	49	120	152
32.16	65	121	152
42.26	67	123	157
48.33	97	125	169
48.61	106	144	173
64.26	120	145	176
66.03	125	150	195
89.1	134	158	240
142.47	150	176	240
197.11	167	181	262
272.99	168	184	289
	254	188	314

## Sheet: Figure3c
64.2571	NAN	NAN	NAN	NAN	NAN	42.2603	NAN	NAN	NAN	NAN	NAN	--	--	NAN	NAN	NAN	NAN	NAN	NAN	NAN	NAN	NAN	NAN	NAN	NAN	--	--	NAN	NAN	NAN	NAN	NAN	NAN	NAN	NAN	NAN	NAN	NAN	NAN	--	--	NAN	NAN	NAN	NAN	NAN	NAN	NAN	NAN
NAN	NAN	NAN	89.1011	NAN	NAN	NAN	NAN	NAN	NAN	NAN	NAN	--	--	NAN	NAN	NAN	NAN	NAN	NAN	NAN	NAN	NAN	NAN	NAN	NAN	--	--	NAN	NAN	NAN	NAN	NAN	NAN	NAN	NAN	NAN	NAN	NAN	NAN	--	--	NAN	NAN	NAN	NAN	NAN	NAN	NAN	NAN
NAN	NAN	NAN	NAN	NAN	NAN	NAN	NAN	NAN	NAN	NAN	NAN	--	--	NAN	NAN	NAN	NAN	NAN	NAN	NAN	NAN	NAN	NAN	NAN	NAN	--	--	NAN	NAN	NAN	NAN	NAN	NAN	NAN	NAN	NAN	NAN	NAN	NAN	--	--	NAN	NAN	NAN	NAN	NAN	NAN	NAN	NAN
NAN	NAN	NAN	NAN	NAN	NAN	NAN	NAN	NAN	NAN	NAN	NAN	--	--	NAN	NAN	NAN	NAN	NAN	NAN	NAN	NAN	NAN	NAN	NAN	NAN	--	--	NAN	NAN	NAN	NAN	NAN	NAN	NAN	NAN	NAN	NAN	NAN	NAN	--	--	NAN	NAN	NAN	NAN	NAN	NAN	NAN	NAN
NAN	NAN	NAN	NAN	NAN	NAN	NAN	NAN	NAN	NAN	NAN	NAN	--	--	NAN	NAN	NAN	NAN	NAN	NAN	NAN	NAN	NAN	NAN	NAN	NAN	--	--	NAN	NAN	NAN	NAN	NAN	NAN	NAN	NAN	NAN	NAN	NAN	NAN	--	--	NAN	NAN	NAN	NAN	NAN	NAN	NAN	NAN
NAN	NAN	NAN	NAN	13	NAN	NAN	NAN	NAN	NAN	NAN	NAN	--	--	NAN	NAN	NAN	NAN	NAN	NAN	NAN	NAN	NAN	NAN	NAN	NAN	--	--	NAN	NAN	NAN	NAN	NAN	NAN	NAN	NAN	NAN	NAN	NAN	NAN	--	--	NAN	NAN	NAN	NAN	NAN	NAN	NAN	NAN
NAN	NAN	NAN	NAN	NAN	NAN	NAN	NAN	NAN	NAN	NAN	NAN	--	--	NAN	NAN	NAN	NAN	NAN	NAN	NAN	NAN	NAN	NAN	NAN	NAN	--	--	NAN	NAN	NAN	NAN	NAN	NAN	NAN	NAN	NAN	NAN	NAN	NAN	--	--	NAN	NAN	NAN	NAN	NAN	NAN	NAN	NAN
6.84615	NAN	NAN	NAN	NAN	NAN	NAN	NAN	NAN	NAN	NAN	NAN	--	--	NAN	NAN	NAN	NAN	NAN	NAN	NAN	NAN	NAN	NAN	NAN	NAN	--	--	NAN	NAN	NAN	NAN	NAN	NAN	NAN	NAN	NAN	NAN	NAN	NAN	--	--	NAN	NAN	NAN	NAN	NAN	NAN	NAN	NAN
NAN	NAN	NAN	16.6364	NAN	NAN	NAN	NAN	NAN	NAN	NAN	NAN	--	--	NAN	NAN	NAN	NAN	NAN	NAN	NAN	NAN	NAN	NAN	NAN	NAN	--	--	NAN	NAN	NAN	NAN	NAN	NAN	NAN	NAN	NAN	NAN	NAN	NAN	--	--	NAN	NAN	NAN	NAN	NAN	NAN	NAN	NAN
NAN	NAN	NAN	NAN	NAN	NAN	NAN	NAN	NAN	NAN	NAN	NAN	--	--	NAN	NAN	NAN	NAN	NAN	NAN	NAN	NAN	NAN	NAN	NAN	NAN	--	--	NAN	NAN	NAN	NAN	NAN	NAN	NAN	NAN	NAN	NAN	NAN	NAN	--	--	NAN	NAN	NAN	NAN	NAN	NAN	NAN	NAN
NAN	NAN	NAN	NAN	NAN	NAN	NAN	NAN	NAN	NAN	NAN	NAN	--	--	NAN	NAN	NAN	NAN	NAN	NAN	NAN	NAN	NAN	NAN	NAN	NAN	--	--	NAN	NAN	NAN	NAN	NAN	NAN	NAN	NAN	NAN	NAN	NAN	NAN	--	--	NAN	NAN	NAN	NAN	NAN	NAN	NAN	NAN
NAN	NAN	NAN	NAN	NAN	NAN	NAN	NAN	NAN	NAN	NAN	NAN	--	--	NAN	NAN	NAN	NAN	NAN	NAN	NAN	NAN	NAN	NAN	NAN	NAN	--	--	NAN	NAN	NAN	NAN	NAN	NAN	NAN	NAN	NAN	NAN	NAN	NAN	--	--	NAN	NAN	NAN	NAN	NAN	NAN	NAN	NAN
NAN	NAN	NAN	NAN	NAN	NAN	NAN	NAN	NAN	NAN	NAN	NAN	--	--	NAN	NAN	NAN	NAN	NAN	NAN	NAN	NAN	NAN	NAN	NAN	NAN	--	--	NAN	NAN	NAN	NAN	NAN	NAN	NAN	NAN	NAN	NAN	NAN	NAN	--	--	NAN	NAN	NAN	NAN	NAN	NAN	NAN	NAN
NAN	NAN	NAN	NAN	NAN	NAN	NAN	NAN	NAN	NAN	NAN	NAN	--	--	NAN	NAN	NAN	NAN	NAN	NAN	NAN	NAN	NAN	NAN	NAN	NAN	--	--	NAN	NAN	NAN	NAN	NAN	NAN	NAN	NAN	NAN	NAN	NAN	NAN	--	--	NAN	NAN	NAN	NAN	NAN	NAN	NAN	NAN
NAN	NAN	NAN	NAN	NAN	NAN	NAN	NAN	NAN	NAN	NAN	NAN	--	--	NAN	NAN	NAN	NAN	NAN	NAN	NAN	NAN	NAN	NAN	NAN	NAN	--	--	NAN	NAN	NAN	NAN	18	NAN	15	NAN	NAN	NAN	NAN	NAN	--	--	NAN	NAN	NAN	NAN	NAN	NAN	NAN	NAN
--	--	--	--	--	--	--	--	--	--	--	--	--	--	--	--	--	--	--	--	--	--	--	--	--	--	--	--	--	--	--	--	--	--	--	--	--	--	--	--	--	--	--	--	--	--	--	--	--	--
NAN	NAN	19.2308	NAN	NAN	NAN	NAN	NAN	NAN	NAN	NAN	NAN	--	--	NAN	NAN	NAN	NAN	NAN	NAN	NAN	NAN	NAN	NAN	NAN	NAN	--	--	NAN	NAN	NAN	NAN	NAN	NAN	NAN	NAN	NAN	NAN	NAN	NAN	--	--	NAN	NAN	NAN	NAN	NAN	NAN	NAN	NAN
NAN	NAN	NAN	NAN	NAN	NAN	NAN	NAN	NAN	NAN	NAN	NAN	--	--	NAN	NAN	NAN	134	NAN	NAN	168	NAN	NAN	NAN	NAN	NAN	--	--	NAN	NAN	NAN	86	NAN	NAN	188	NAN	NAN	NAN	NAN	NAN	--	--	NAN	NAN	NAN	NAN	NAN	NAN	152	NAN
NAN	NAN	NAN	NAN	NAN	NAN	NAN	NAN	NAN	NAN	NAN	NAN	--	--	NAN	NAN	NAN	NAN	NAN	NAN	125	NAN	NAN	NAN	NAN	NAN	--	--	NAN	NAN	NAN	NAN	NAN	NAN	125	NAN	NAN	NAN	NAN	NAN	--	--	NAN	NAN	NAN	NAN	NAN	NAN	NAN	NAN
NAN	NAN	NAN	NAN	NAN	NAN	NAN	NAN	NAN	NAN	NAN	NAN	--	--	NAN	NAN	NAN	NAN	NAN	NAN	NAN	NAN	NAN	NAN	NAN	NAN	--	--	NAN	NAN	NAN	NAN	NAN	NAN	NAN	NAN	NAN	NAN	NAN	NAN	--	--	NAN	NAN	NAN	NAN	NAN	NAN	NAN	NAN
NAN	NAN	NAN	NAN	NAN	NAN	NAN	NAN	NAN	15.2667	NAN	NAN	--	--	NAN	NAN	NAN	NAN	NAN	NAN	NAN	NAN	NAN	NAN	NAN	NAN	--	--	NAN	NAN	NAN	NAN	NAN	NAN	NAN	NAN	NAN	NAN	NAN	NAN	--	--	NAN	NAN	NAN	NAN	NAN	NAN	NAN	NAN
NAN	NAN	NAN	NAN	NAN	NAN	NAN	NAN	NAN	NAN	NAN	27.9259	--	--	NAN	NAN	NAN	NAN	NAN	NAN	NAN	NAN	NAN	NAN	NAN	NAN	--	--	NAN	NAN	NAN	NAN	NAN	NAN	NAN	NAN	NAN	NAN	NAN	NAN	--	--	NAN	NAN	NAN	NAN	NAN	NAN	NAN	NAN
NAN	NAN	NAN	NAN	NAN	NAN	NAN	24.8571	NAN	NAN	NAN	NAN	--	--	NAN	NAN	NAN	NAN	NAN	NAN	NAN	NAN	NAN	NAN	NAN	NAN	--	--	NAN	NAN	NAN	NAN	NAN	NAN	NAN	NAN	NAN	NAN	NAN	NAN	--	--	NAN	NAN	NAN	NAN	NAN	NAN	NAN	NAN
NAN	NAN	NAN	NAN	NAN	6.53846	NAN	NAN	NAN	NAN	NAN	NAN	--	--	NAN	NAN	NAN	NAN	NAN	NAN	NAN	NAN	NAN	NAN	NAN	NAN	--	--	NAN	NAN	NAN	NAN	NAN	NAN	NAN	NAN	NAN	NAN	NAN	NAN	--	--	NAN	NAN	NAN	NAN	NAN	NAN	NAN	NAN
NAN	NAN	NAN	NAN	NAN	NAN	NAN	NAN	NAN	NAN	NAN	NAN	--	--	NAN	NAN	NAN	NAN	NAN	NAN	NAN	NAN	NAN	NAN	NAN	NAN	--	--	NAN	NAN	NAN	NAN	NAN	NAN	NAN	NAN	NAN	NAN	NAN	NAN	--	--	NAN	NAN	NAN	NAN	NAN	NAN	NAN	NAN
NAN	NAN	NAN	NAN	NAN	NAN	NAN	NAN	4.25	NAN	NAN	NAN	--	--	NAN	NAN	NAN	NAN	NAN	NAN	NAN	NAN	NAN	NAN	NAN	NAN	--	--	NAN	NAN	NAN	145	NAN	NAN	NAN	NAN	NAN	NAN	NAN	NAN	--	--	NAN	213	NAN	152	NAN	NAN	NAN	NAN
NAN	NAN	NAN	NAN	NAN	NAN	NAN	NAN	NAN	NAN	NAN	NAN	--	--	NAN	NAN	NAN	NAN	NAN	NAN	NAN	NAN	NAN	NAN	NAN	NAN	--	--	NAN	7	NAN	184	NAN	NAN	181	NAN	NAN	NAN	NAN	NAN	--	--	NAN	NAN	NAN	240	240	NAN	173	NAN
NAN	NAN	NAN	NAN	NAN	NAN	NAN	NAN	NAN	NAN	NAN	NAN	--	--	NAN	NAN	NAN	NAN	NAN	NAN	NAN	NAN	NAN	NAN	NAN	NAN	--	--	NAN	63	NAN	97	NAN	NAN	76	NAN	NAN	NAN	NAN	NAN	--	--	NAN	NAN	NAN	72	NAN	NAN	42	87
NAN	NAN	NAN	NAN	NAN	NAN	NAN	NAN	NAN	NAN	NAN	NAN	--	--	NAN	NAN	NAN	NAN	NAN	NAN	NAN	NAN	NAN	NAN	NAN	NAN	--	--	NAN	72	NAN	48	NAN	NAN	NAN	NAN	NAN	NAN	NAN	NAN	--	--	NAN	45	NAN	NAN	NAN	NAN	NAN	NAN
NAN	NAN	NAN	NAN	NAN	NAN	NAN	NAN	NAN	NAN	NAN	NAN	--	--	NAN	NAN	NAN	NAN	NAN	NAN	NAN	NAN	NAN	NAN	NAN	NAN	--	--	NAN	NAN	NAN	67	NAN	NAN	NAN	NAN	NAN	77	NAN	NAN	--	--	NAN	NAN	NAN	NAN	56	NAN	NAN	NAN
NAN	NAN	NAN	NAN	NAN	NAN	NAN	NAN	NAN	NAN	NAN	NAN	--	--	NAN	NAN	NAN	NAN	NAN	NAN	NAN	NAN	NAN	NAN	NAN	NAN	--	--	NAN	NAN	NAN	6	NAN	NAN	NAN	NAN	NAN	32	NAN	NAN	--	--	NAN	NAN	NAN	NAN	NAN	NAN	NAN	NAN
--	--	--	--	--	--	--	--	--	--	--	--	--	--	--	--	--	--	--	--	--	--	--	--	--	--	--	--	--	--	--	--	--	--	--	--	--	--	--	--	--	--	--	--	--	--	--	--	--	--
NAN	NAN	NAN	NAN	NAN	NAN	NAN	NAN	NAN	NAN	9	NAN	--	--	NAN	NAN	NAN	NAN	NAN	NAN	37	NAN	NAN	NAN	NAN	NAN	--	--	NAN	NAN	NAN	NAN	NAN	NAN	NAN	NAN	NAN	NAN	NAN	NAN	--	--	NAN	NAN	NAN	NAN	NAN	NAN	NAN	NAN
NAN	NAN	NAN	NAN	NAN	NAN	197.11	NAN	NAN	NAN	NAN	NAN	--	--	NAN	NAN	NAN	167	NAN	NAN	150	6	NAN	NAN	NAN	NAN	--	--	NAN	NAN	NAN	103	NAN	NAN	123	NAN	NAN	NAN	NAN	NAN	--	--	NAN	NAN	NAN	138	NAN	NAN	NAN	NAN
NAN	NAN	NAN	NAN	NAN	NAN	NAN	NAN	NAN	NAN	NAN	NAN	--	--	NAN	NAN	NAN	97	NAN	NAN	120	NAN	NAN	NAN	NAN	NAN	--	--	NAN	NAN	NAN	95	NAN	NAN	120	NAN	NAN	NAN	NAN	NAN	--	--	NAN	NAN	NAN	NAN	NAN	NAN	NAN	NAN
66.0294	NAN	NAN	NAN	NAN	NAN	NAN	NAN	NAN	NAN	NAN	NAN	--	--	NAN	NAN	NAN	NAN	NAN	NAN	NAN	NAN	NAN	NAN	NAN	NAN	--	--	NAN	NAN	NAN	NAN	NAN	NAN	NAN	NAN	NAN	NAN	NAN	NAN	--	--	NAN	NAN	NAN	NAN	NAN	NAN	NAN	NAN
NAN	NAN	NAN	NAN	NAN	NAN	NAN	NAN	NAN	NAN	NAN	NAN	--	--	NAN	NAN	NAN	NAN	NAN	NAN	NAN	NAN	NAN	NAN	NAN	NAN	--	--	NAN	NAN	NAN	NAN	NAN	NAN	NAN	NAN	NAN	NAN	NAN	NAN	--	--	NAN	NAN	NAN	NAN	NAN	NAN	NAN	NAN
NAN	NAN	NAN	NAN	NAN	NAN	20.5122	NAN	NAN	NAN	NAN	NAN	--	--	NAN	NAN	NAN	NAN	NAN	NAN	NAN	NAN	NAN	NAN	NAN	NAN	--	--	NAN	NAN	NAN	NAN	NAN	NAN	NAN	NAN	NAN	NAN	NAN	NAN	--	--	NAN	NAN	NAN	NAN	NAN	NAN	NAN	NAN
NAN	NAN	NAN	NAN	NAN	NAN	NAN	NAN	NAN	30.1333	NAN	NAN	--	--	NAN	NAN	NAN	NAN	NAN	NAN	NAN	NAN	NAN	NAN	NAN	NAN	--	--	NAN	NAN	NAN	NAN	NAN	NAN	NAN	NAN	NAN	NAN	NAN	NAN	--	--	NAN	NAN	NAN	NAN	NAN	NAN	NAN	NAN
NAN	NAN	NAN	NAN	NAN	NAN	NAN	10.1	NAN	NAN	NAN	NAN	--	--	NAN	NAN	NAN	NAN	NAN	NAN	NAN	NAN	NAN	NAN	NAN	NAN	--	--	NAN	NAN	NAN	NAN	NAN	NAN	NAN	NAN	NAN	NAN	NAN	NAN	--	--	NAN	NAN	NAN	NAN	NAN	NAN	NAN	NAN
NAN	NAN	NAN	NAN	NAN	NAN	NAN	NAN	2.6	NAN	NAN	6	--	--	NAN	NAN	NAN	NAN	NAN	NAN	NAN	NAN	NAN	NAN	NAN	NAN	--	--	NAN	NAN	NAN	NAN	45	NAN	NAN	NAN	NAN	NAN	NAN	NAN	--	--	NAN	NAN	NAN	NAN	NAN	NAN	NAN	NAN
142.468	NAN	NAN	NAN	NAN	NAN	NAN	NAN	NAN	NAN	NAN	NAN	--	--	6	254	43	NAN	NAN	NAN	NAN	NAN	NAN	NAN	NAN	NAN	--	--	176	150	NAN	NAN	NAN	NAN	158	NAN	NAN	NAN	NAN	NAN	--	--	262	289	NAN	80	NAN	NAN	98	NAN
NAN	NAN	NAN	NAN	NAN	NAN	NAN	NAN	NAN	NAN	NAN	NAN	--	--	106	13	13	NAN	NAN	NAN	NAN	NAN	NAN	NAN	NAN	NAN	--	--	144	NAN	NAN	NAN	NAN	NAN	NAN	NAN	NAN	NAN	NAN	NAN	--	--	176	NAN	NAN	195	NAN	NAN	157	NAN
NAN	NAN	NAN	27.5818	NAN	NAN	NAN	NAN	NAN	NAN	NAN	NAN	--	--	NAN	47	NAN	NAN	NAN	NAN	NAN	NAN	NAN	NAN	NAN	NAN	--	--	NAN	NAN	NAN	NAN	NAN	NAN	NAN	NAN	NAN	5	121	NAN	--	--	97	NAN	NAN	NAN	139	NAN	101	NAN
NAN	NAN	NAN	NAN	NAN	NAN	NAN	NAN	NAN	NAN	NAN	NAN	--	--	NAN	NAN	NAN	NAN	NAN	NAN	NAN	NAN	NAN	NAN	NAN	NAN	--	--	NAN	NAN	NAN	NAN	NAN	NAN	NAN	NAN	NAN	11	NAN	NAN	--	--	NAN	NAN	NAN	NAN	NAN	NAN	NAN	29
NAN	NAN	15.0667	NAN	NAN	NAN	NAN	NAN	NAN	NAN	NAN	NAN	--	--	NAN	NAN	NAN	NAN	NAN	NAN	NAN	NAN	NAN	NAN	NAN	NAN	--	--	NAN	NAN	NAN	NAN	NAN	NAN	NAN	NAN	NAN	NAN	NAN	NAN	--	--	NAN	NAN	NAN	NAN	NAN	NAN	NAN	NAN
NAN	NAN	NAN	NAN	8.33333	NAN	NAN	NAN	NAN	NAN	NAN	NAN	--	--	NAN	NAN	NAN	NAN	NAN	NAN	NAN	NAN	NAN	NAN	NAN	NAN	--	--	NAN	NAN	NAN	NAN	NAN	NAN	NAN	NAN	NAN	NAN	NAN	NAN	--	--	NAN	NAN	NAN	NAN	NAN	NAN	NAN	NAN
--	--	--	--	--	--	--	--	--	--	--	--	--	--	--	--	--	--	--	--	--	--	--	--	--	--	--	--	--	--	--	--	--	--	--	--	--	--	--	--	--	--	--	--	--	--	--	--	--	--
NAN	NAN	NAN	NAN	NAN	NAN	NAN	NAN	NAN	NAN	NAN	NAN	--	--	NAN	NAN	NAN	NAN	NAN	NAN	NAN	NAN	NAN	NAN	NAN	NAN	--	--	NAN	NAN	NAN	NAN	NAN	NAN	NAN	NAN	NAN	NAN	NAN	NAN	--	--	NAN	NAN	NAN	NAN	NAN	NAN	NAN	NAN
NAN	NAN	NAN	NAN	NAN	NAN	NAN	NAN	NAN	48.3333	NAN	NAN	--	--	NAN	NAN	NAN	14	NAN	NAN	10	NAN	NAN	NAN	NAN	NAN	--	--	NAN	NAN	NAN	NAN	NAN	NAN	NAN	NAN	NAN	NAN	NAN	NAN	--	--	NAN	NAN	NAN	NAN	NAN	NAN	NAN	NAN
NAN	NAN	NAN	NAN	NAN	NAN	NAN	NAN	NAN	NAN	NAN	NAN	--	--	NAN	NAN	NAN	NAN	NAN	NAN	NAN	NAN	NAN	NAN	NAN	NAN	--	--	NAN	NAN	NAN	NAN	NAN	NAN	NAN	NAN	NAN	NAN	NAN	NAN	--	--	NAN	NAN	NAN	NAN	NAN	NAN	NAN	NAN
NAN	NAN	NAN	NAN	NAN	NAN	NAN	NAN	NAN	NAN	NAN	NAN	--	--	NAN	NAN	NAN	NAN	NAN	NAN	NAN	NAN	NAN	NAN	NAN	NAN	--	--	NAN	NAN	NAN	NAN	NAN	NAN	NAN	NAN	NAN	NAN	NAN	NAN	--	--	NAN	NAN	NAN	24	NAN	NAN	NAN	NAN
NAN	NAN	NAN	NAN	NAN	NAN	NAN	NAN	NAN	NAN	NAN	NAN	--	--	NAN	NAN	NAN	NAN	NAN	NAN	NAN	NAN	NAN	NAN	NAN	NAN	--	--	NAN	NAN	NAN	NAN	NAN	NAN	NAN	NAN	NAN	NAN	NAN	NAN	--	--	NAN	NAN	NAN	NAN	NAN	NAN	NAN	NAN
NAN	8.66667	NAN	NAN	NAN	NAN	NAN	NAN	NAN	NAN	NAN	NAN	--	--	NAN	NAN	NAN	NAN	NAN	NAN	NAN	NAN	NAN	NAN	NAN	NAN	--	--	NAN	NAN	NAN	NAN	NAN	NAN	NAN	NAN	NAN	NAN	NAN	NAN	--	--	NAN	NAN	NAN	NAN	NAN	NAN	NAN	NAN
NAN	NAN	NAN	NAN	NAN	NAN	NAN	NAN	NAN	NAN	NAN	NAN	--	--	NAN	NAN	NAN	NAN	NAN	NAN	NAN	NAN	NAN	NAN	NAN	NAN	--	--	NAN	NAN	NAN	NAN	NAN	NAN	NAN	NAN	NAN	NAN	NAN	NAN	--	--	NAN	NAN	NAN	NAN	NAN	NAN	NAN	NAN
NAN	NAN	NAN	NAN	NAN	NAN	NAN	NAN	NAN	NAN	NAN	NAN	--	--	NAN	NAN	NAN	NAN	NAN	NAN	NAN	NAN	NAN	NAN	NAN	NAN	--	--	NAN	NAN	NAN	NAN	NAN	NAN	NAN	NAN	NAN	NAN	NAN	NAN	--	--	NAN	NAN	NAN	NAN	NAN	NAN	NAN	NAN
NAN	NAN	NAN	NAN	NAN	NAN	NAN	NAN	NAN	NAN	NAN	NAN	--	--	NAN	NAN	NAN	NAN	NAN	NAN	NAN	NAN	NAN	NAN	NAN	NAN	--	--	NAN	NAN	NAN	NAN	NAN	NAN	NAN	NAN	NAN	NAN	NAN	NAN	--	--	NAN	NAN	NAN	NAN	NAN	NAN	NAN	NAN
NAN	NAN	NAN	NAN	NAN	NAN	NAN	NAN	NAN	NAN	NAN	NAN	--	--	20	67	2	27	40	NAN	NAN	NAN	NAN	NAN	NAN	NAN	--	--	NAN	NAN	NAN	NAN	NAN	NAN	NAN	NAN	NAN	NAN	NAN	NAN	--	--	NAN	NAN	NAN	NAN	NAN	NAN	NAN	NAN
NAN	272.985	NAN	NAN	NAN	NAN	NAN	48.6066	NAN	NAN	NAN	NAN	--	--	10	65	12	12	45	10	NAN	NAN	NAN	NAN	NAN	NAN	--	--	NAN	30	NAN	NAN	NAN	NAN	NAN	NAN	NAN	36	NAN	NAN	--	--	NAN	NAN	NAN	NAN	22	NAN	NAN	NAN
NAN	NAN	NAN	NAN	NAN	NAN	NAN	NAN	NAN	NAN	NAN	NAN	--	--	44	49	28	NAN	NAN	NAN	NAN	NAN	NAN	NAN	NAN	NAN	--	--	NAN	NAN	NAN	NAN	NAN	NAN	NAN	NAN	NAN	NAN	NAN	NAN	--	--	NAN	NAN	NAN	NAN	NAN	NAN	NAN	59
NAN	NAN	NAN	NAN	NAN	NAN	NAN	NAN	NAN	NAN	NAN	NAN	--	--	NAN	NAN	NAN	NAN	NAN	NAN	NAN	NAN	NAN	NAN	NAN	NAN	--	--	NAN	NAN	NAN	NAN	NAN	NAN	NAN	NAN	NAN	NAN	NAN	NAN	--	--	NAN	NAN	NAN	NAN	NAN	NAN	NAN	NAN
32.1613	NAN	NAN	NAN	NAN	NAN	NAN	NAN	NAN	NAN	NAN	NAN	--	--	NAN	NAN	NAN	NAN	NAN	NAN	NAN	NAN	NAN	NAN	NAN	NAN	--	--	NAN	NAN	NAN	NAN	NAN	NAN	NAN	NAN	NAN	NAN	NAN	NAN	--	--	NAN	NAN	NAN	NAN	NAN	NAN	NAN	NAN
NAN	10.7895	NAN	NAN	NAN	NAN	NAN	NAN	NAN	NAN	12.3333	NAN	--	--	NAN	NAN	NAN	NAN	NAN	NAN	NAN	NAN	NAN	NAN	NAN	NAN	--	--	NAN	NAN	NAN	NAN	NAN	NAN	NAN	NAN	NAN	NAN	NAN	NAN	--	--	NAN	NAN	NAN	NAN	NAN	NAN	NAN	NAN
[truncated: 4 more columns]

## Sheet: Figure 3d
180	241	179	40	222	3	176	130
180	139	196	250	142	3	204	94
159	241	235	295	259	49	0	76
286	203	8	202	263	5	14	17
26	241	191	159	257	77	0	12

## Sheet: Figure 4b
0	114	113.67	113.67	113.646
16.088	83.544	98.0885	115.689	97.894
96.9179	84.3626	84.1134	109.841	95.8929
14.5536	80.5268	98.2782	93.2443	92.6551
160.796	52.0429	67.1405	92.3392	92.4612
87.5177	71.3404	83.6219	97.0939	89.6988
43.2276	52.6075	68.6789	90.6128	89.6587
17.2487	92.2995	90.6591	89.0696	89.0509
85.8146	70.1747	65.6088	87.2639	87.3963
119.685	85.771	85.3718	84.3784	84.3607
111.515	90.4825	85.3301	84.2747	84.257
67.6197	62.1823	84.7083	86.0111	80.3059
90.7132	84.9921	80.0972	79.9034	79.8866
89.1011	100.22	91.3866	79.897	79.8803
15.2667	110.567	96.2189	96.2668	79.6632
74.6226	85.9472	82.9871	78.9586	78.942
24.8571	24.8571	41.7143	94.0591	76.8263
21.5963	21.5963	38.0481	40.0385	76.7998
15.0444	15.0444	30.3556	77.6417	76.6488
30.1333	30.1333	39.3778	83.3917	74.7701
16.963	16.963	16.963	27.3086	73.905
51.0506	51.0506	51.0506	51.0506	73.0224
38.1296	38.1296	47.6519	83.278	72.7073
6.53846	70.2692	83.5969	98.9404	72.6347
27.5818	39.1164	55.7582	67.8553	71.8745
73.3588	66.0667	79.9301	105.086	71.7734
6.53846	6.53846	67.0673	88.2158	71.4647
86.6275	87.585	93.9573	95.6114	71.1837
80.6391	89.6831	83.1063	107.429	69.0731
10.6667	26.5833	28.2222	66.309	67.8823
12.3333	12.3333	22.8333	23.604	67.7357
14.5536	51.3691	70.3884	79.3914	66.3829
65.2062	65.2062	65.2062	65.2062	65.1925
10.6667	10.6667	47.4444	59.2667	64.568
29.3533	29.3533	63.6766	72.7995	64.5556
9.14444	49.6333	52.7577	66.5432	63.2463
62.5558	99.5071	94.0213	111.359	63.1303
42.2603	42.2603	28.6301	28.6301	62.8277
141.373	64.9906	61.4741	74.9679	62.3892
97.4805	87.5349	72.1195	85.5524	60.9701
24.8571	96.4643	83.8487	89.1558	60.5798
13	13	15.5	15.5	60.5224
57.5806	53.4457	64.7956	71.1269	60.3068
31.2444	31.2444	31.8417	59.942	59.1522
43.8202	43.8202	39.0168	39.0168	58.4036
0	0	0	0	58.33
39.5792	39.5792	34.1844	34.1844	58.2783
3.425	3.425	3.425	3.425	58.1741
11.2	11.2	38.3714	49.0667	57.8682
74.5212	77.1607	77.5517	89.1284	57.8452
60.5247	49.8732	44.1486	54.6927	57.5271
44.4398	64.9244	72.4767	78.2906	56.4347
68.2541	73.5806	79.5643	92.1916	55.4748
17.9576	74.9788	63.9021	91.495	55.3564
28.1543	36.0771	35.6215	65.0228	54.886
15.2667	15.2667	54.1583	54.6831	54.3468
36.4378	40.1751	56.5972	72.3197	54.2355
20.0659	22.8883	22.8883	22.8883	53.8447
0	0	0	0	53.6942
6.84615	6.84615	13.282	13.282	53.272
19.6381	19.6381	19.6381	19.6381	52.2436
14.5536	68.5268	86.4214	73.0231	51.7444
10.4854	25.4912	41.6062	60.0326	50.9916
14.4863	14.4863	14.4863	21.189	50.6768
63.2318	71.3222	69.3566	90.3266	50.5734
49.8391	49.8391	49.8391	49.8391	49.8287
27.8546	22.3909	22.3909	37.7948	49.8239
11.9164	17.7636	30.8424	56.8909	49.3158
7.82821	7.82821	7.82821	7.82821	49.2888
7.4359	16.3744	37.5413	68.4181	48.3782
6.53846	10.3846	10.3846	10.3846	48.3338
0	0	43.6667	35.7231	48.2904
2.6	2.6	31.2	54.7497	47.5266
17.5172	17.5172	35.6939	46.9901	47.0226
7.88889	15.9333	15.9333	15.9333	46.7516
16.6364	16.6364	16.5454	16.5454	45.9118
16.088	17.522	17.522	17.522	45.9081
30.3333	30.3333	32.2222	31.2706	45.2789
66.0294	66.0294	66.0294	45.0147	45.0053
23.614	23.614	47.807	60.0326	43.5103
94.648	39.2858	38.6039	38.8278	43.4551
62.3523	54.0716	58.753	69.1397	42.9598
30.1076	31.0922	31.0922	31.0922	41.875
7.88889	12.9167	12.9167	19.9333	41.3127
22.9115	27.1292	39.2805	45.7262	41.0336
70.6763	59.1354	57.9853	54.756	40.9389
9.65833	16.0792	16.0792	22.4633	40.8111
0	0	0	0	40.7241
0	54.6667	70.5017	70.3241	40.3854
35.5517	35.5517	35.5517	35.5517	37.614
19.2308	19.2308	40.3077	72.7692	37.0726
8.41212	8.41212	17.5591	17.5591	36.6318
89.1626	54.2764	52.6386	53.5016	35.2655
13.1248	13.1248	18.4373	18.4373	34.8463
86.1787	45.728	43.7201	40.028	34.5468
33.687	34.3496	34.3496	34.3496	34.3424
81.1507	44.5367	43.6741	43.6741	33.8211
6.53846	8.26923	8.26923	8.26923	33.2394
28.6	28.6	28.6	28.6	32.3306
12.0583	12.0583	20.2937	20.2937	29.3169
0	13	13	13	29.0427
13.0576	16.4779	20.0432	20.0432	28.5264
19.3391	32.2882	36.1272	42.8908	27.9962
24.7502	24.7502	24.7502	24.7502	27.7145
18.428	29.3807	29.3807	33.612	26.7522
0	24.6667	24.6667	23.4925	26.5766
10.4854	10.4854	14.6366	14.6366	25.6627
24.2	24.2	24.2	24.2	24.1949
48.3333	24.1111	24.1111	24.0833	24.0783
40.2473	24.1661	25.3495	25.6818	24.0404
32.1613	31.3602	31.3602	31.2702	22.2681
17.1487	18.8996	18.8996	18.8996	22.2336
48.6066	29.3033	29.3033	39.2022	20.8435
19.2308	19.2308	19.2308	19.2308	19.2267
17.5262	17.5262	17.5262	17.5262	17.5225
15.2667	15.2667	15.2667	15.2667	15.2635
18.2648	18.2648	18.2648	18.2648	15.0098
27.4952	27.4952	27.4952	27.4952	14.0689
8.66667	8.66667	8.66667	8.66667	11.7714
12.459	12.459	12.459	12.459	9.54318
9	7.5	7.5	7.5	7.49843

## Sheet: Figure 4c
NAN	NAN	NAN	58.4036	79.6632	69.0731	24.0404	78.942	41.875	89.6988	55.4748	54.2355	41.0336	42.9598	56.4347	71.1837	59.1522
NAN	NAN	NAN	60.5224	76.8263	63.2463	40.9389	7.49843	34.8463	87.3963	60.5798	57.5271	50.9916	60.9701	67.8823	49.8239	64.568
NAN	NAN	NAN	40.7241	50.6768	46.7516	29.0427	19.2267	9.54318	45.9081	40.8111	48.3338	41.3127	22.2336	33.2394	58.1741	73.905
NAN	NAN	NAN	NAN	NAN	NAN	NAN	65.1925	32.3306	73.0224	58.33	53.272	45.9118	37.614	58.2783	62.8277	53.6942
NAN	NAN	NAN	NAN	NAN	NAN	NAN	89.0509	52.2436	97.894	66.3829	71.4647	54.3468	37.0726	72.6347	92.6551	76.7998
NAN	NAN	NAN	NAN	NAN	NAN	NAN	79.8866	28.5264	95.8929	63.1303	54.886	49.3158	57.8452	55.3564	60.3068	76.6488
NAN	NAN	NAN	NAN	NAN	NAN	NAN	24.0783	11.7714	43.4551	22.2681	34.5468	26.7522	33.8211	26.5766	20.8435	45.2789
NAN	NAN	NAN	NAN	NAN	NAN	NAN	NAN	34.3424	84.257	113.646	45.0053	15.2635	49.8287	79.8803	84.3607	24.1949
NAN	NAN	NAN	NAN	NAN	NAN	NAN	NAN	NAN	17.5225	14.0689	49.2888	36.6318	27.7145	29.3169	53.8447	15.0098
NAN	NAN	NAN	NAN	NAN	NAN	NAN	NAN	NAN	NAN	71.7734	92.4612	71.8745	62.3892	89.6587	80.3059	72.7073
NAN	NAN	NAN	NAN	NAN	NAN	NAN	NAN	NAN	NAN	NAN	48.2904	43.5103	50.5734	40.3854	51.7444	74.7701
NAN	NAN	NAN	NAN	NAN	NAN	NAN	NAN	NAN	NAN	NAN	NAN	25.6627	35.2655	48.3782	64.5556	67.7357
NAN	NAN	NAN	NAN	NAN	NAN	NAN	NAN	NAN	NAN	NAN	NAN	NAN	27.9962	47.0226	47.5266	57.8682
NAN	NAN	NAN	NAN	NAN	NAN	NAN	NAN	NAN	NAN	NAN	NAN	NAN	NAN	NAN	NAN	NAN
NAN	NAN	NAN	NAN	NAN	NAN	NAN	NAN	NAN	NAN	NAN	NAN	NAN	NAN	NAN	NAN	NAN
NAN	NAN	NAN	NAN	NAN	NAN	NAN	NAN	NAN	NAN	NAN	NAN	NAN	NAN	NAN	NAN	NAN
NAN	NAN	NAN	NAN	NAN	NAN	NAN	NAN	NAN	NAN	NAN	NAN	NAN	NAN	NAN	NAN	NAN

## Sheet: Figure 4d
DME-LiTFSI	DME-LiFSI	0.83508	2.00109			1m-DME	2m-DME	0.67368	2.30258			DOL-EC	EC-PC		98.3829			5m-LiNO\-(3)	2m-LiNO\-(3)	0.31583	9.33701
DME-LiTFSI	EC-LiTFSI	0.4963	8.84303			1m-DME	1m-EC	0.34033	10.7568			DOL-EC	DOL-PC	0.01062	70.136			2m-VC	2m-LiNO\-(3)	0.73926	3.31435
DME-LiFSI	EC-LiFSI	0.29686	16.0063			2m-DME	2m-DOL	0.95263	26.8165			DOL-EC	EC-ES	0.14699	68.6411			2m-VC	2m-Free	0.73586	6.91225
EC-LiTFSI	EC-LiFSI	0.81273	9.16431			2m-DME	2m-ES	0.32458	29.8692			DOL-EC	DOL-ES	0.00131	65.3559			2m-LiNO\-(3)	2m-Free	0.49514	3.5979
DME-LiTFSI	DME-LiPF\-(6)	0.29602	24.8715			2m-DOL	2m-ES	0.36512	3.05272			DOL-EC	DME-EC	0.25045	29.3893			5m-LiNO\-(3)	1m-LiNO\-(3)	0.32105	14.7528
DME-LiFSI	DME-LiPF\-(6)	0.33407	22.8705			1m-DME	1m-DOL	0.83549	34.224			DOL-EC	DME-DOL	0.75529	41.8729			1m-FEC	1m-LiNO\-(3)	0.30275	12.0315
DME-LiTFSI	ES-LiTFSI	0.4832	26.4293			1m-EC	1m-DOL	0.56966	23.4672			DOL-EC	DMC-EC	0.00122	79.3039			2m-LiNO\-(3)	1m-LiNO\-(3)	0.9865	5.41583
EC-LiTFSI	ES-LiTFSI	0.98495	17.5862			2m-DOL	1m-DOL	0.92452	5.105			DOL-EC	DMC-DOL	0.00695	99.5774			5m-LiNO\-(3)	5m-FEC	0.18723	15.7309
DME-LiTFSI	DOL-LiTFSI	0.20664	31.5111			1m-DME	1m-ES	0.30195	35.4634			DME-ES	ES-PC	0.0033	66.7985			1m-FEC	5m-FEC	9.6e-05	13.0096
EC-LiTFSI	DOL-LiTFSI	0.79446	22.6681			1m-EC	1m-ES	0.77678	24.7066			DME-ES	EC-ES	0.19507	47.4559			1m-FEC	1m-VC	0.4478	14.7489
ES-LiTFSI	DOL-LiTFSI	0.81327	5.08181			2m-ES	1m-ES	0.62554	3.29161			DME-ES	DOL-ES	0.03017	44.1708			2m-VC	1m-VC	0.85458	11.4476
EC-LiTFSI	EC-LiPF\-(6)	0.50788	23.8584			1m-DOL	1m-ES	0.46811	1.23933			DME-ES	DME-PC	0.32908	20.5867			1m-LiNO\-(3)	1m-VC	0.58321	2.71742
EC-LiFSI	EC-LiPF\-(6)	0.57397	14.6941			2m-DME	2m-PC	0.28956	36.4046			DME-ES	DME-EC	0.80195	8.20419			1m-FEC	2m-FEC	0.00914	21.3598
DME-LiPF\-(6)	EC-LiPF\-(6)	0.77554	7.8299			2m-DOL	2m-PC	0.37163	9.58815			DME-ES	DME-DOL	0.71126	20.6878			2m-VC	2m-FEC	0.27767	18.0585
DME-LiFSI	DOL-LiFSI	0.96235	32.7626			2m-ES	2m-PC	0.82706	6.53543			DME-ES	DMC-ES	0.00178	43.1724			2m-LiNO\-(3)	2m-FEC	0.48171	14.7441
EC-LiFSI	DOL-LiFSI	0.36265	16.7563			2m-ES	5m-ES	0.06295	9.19328			DME-ES	DMC-DME	0.00463	74.9387			2m-Free	2m-FEC	0.11822	11.1462
DOL-LiTFSI	DOL-LiFSI	0.32775	3.25258			1m-ES	5m-ES	0.00576	5.90167			DME-EC	EC-PC		68.9935			5m-FEC	2m-FEC	0.01983	8.3502
DME-LiFSI	ES-LiFSI	0.14186	41.0068			1m-DME	5m-DME	3.27e-06	43.7907			DME-EC	EC-ES	0.27112	39.2517			1m-FEC	1m-Free	0.32486	28.2238
EC-LiFSI	ES-LiFSI	0.64173	25.0006			2m-DME	5m-DME	0.00163	41.4881			DME-EC	DME-PC	0.51308	12.3825			2m-Free	1m-Free	0.62853	18.0103
ES-LiTFSI	ES-LiFSI	0.56379	16.5786			5m-ES	5m-DME	0.20566	2.42566			DME-EC	DME-DOL	0.54614	12.4836			1m-LiNO\-(3)	1m-Free	0.79784	16.1923
DOL-LiFSI	ES-LiFSI	0.199	8.24425			1m-DME	1m-DMC	0.000132414	47.8238			DME-EC	DMC-EC	0.06568	49.9146			1m-VC	1m-Free	0.72109	13.4749
DME-LiTFSI	PC-LiTFSI	0.01588	43.5472			1m-EC	1m-DMC	0.00383	37.067			DME-EC	DMC-DME	0.0175	66.7345			5m-LiNO\-(3)	5m-VC	0.25569	40.6656
EC-LiTFSI	PC-LiTFSI	0.33386	34.7042			1m-DOL	1m-DMC	0.00705	13.5998			DME-PC	EC-PC		56.611			2m-VC	5m-VC	0.05504	34.6429
ES-LiTFSI	PC-LiTFSI	0.33326	17.1179			1m-ES	1m-DMC	0.05942	12.3605			DME-PC	ES-PC	6.15e-05	46.2118			5m-FEC	5m-VC	0.17484	24.9347
DOL-LiTFSI	PC-LiTFSI	0.23549	12.0361			2m-PC	5m-PC	0.00937	9.67892			DME-PC	DOL-PC	0.64255	28.3642			1m-VC	5m-VC	0.000241295	23.1953
DME-LiPF\-(6)	ES-LiPF\-(6)	0.4818	19.7504			5m-ES	5m-PC	0.31591	7.02107			DME-PC	DME-DOL	0.18931	0.10107			5m-LiNO\-(3)	5m-Free	0.5715	51.6715
ES-LiTFSI	ES-LiPF\-(6)	0.04145	18.1927			5m-DME	5m-PC	0.81023	4.59541			DME-PC	DMC-PC	0.0042	35.2427			2m-Free	5m-Free	0.03011	38.7365
EC-LiPF\-(6)	ES-LiPF\-(6)	0.04767	11.9205			1m-DME	1m-PC	0.0027	48.6653			DME-PC	DMC-DME	0.000162718	54.352			5m-FEC	5m-Free	0.02091	35.9405
ES-LiFSI	ES-LiPF\-(6)	0.04517	1.61403			1m-EC	1m-PC	0.0419	37.9084			DME-DOL	DOL-PC	0.1345	28.2631			1m-Free	5m-Free	0.03637	20.7263
DME-LiTFSI	DMC-LiTFSI	0.000565475	45.6504			1m-DOL	1m-PC	0.03668	14.4412			DME-DOL	DOL-ES	0.02014	23.483			5m-VC	5m-Free	0.08452	11.0059
EC-LiTFSI	DMC-LiTFSI	0.08664	36.8074			1m-ES	1m-PC	0.22138	13.2019			DME-DOL	DMC-DME	0.00421	54.2509
ES-LiTFSI	DMC-LiTFSI	0.06391	19.2211			2m-PC	1m-PC	0.24981	9.95805			DME-DOL	DMC-DOL	0.009	57.7045
DOL-LiTFSI	DMC-LiTFSI	0.00852	14.1393			1m-DMC	1m-PC	0.20911	0.84142			DMC-ES	ES-PC	0.16823	23.626
PC-LiTFSI	DMC-LiTFSI	0.0026	2.10321			5m-PC	1m-PC	0.05061	0.27913			DMC-ES	DMC-PC	0.38745	12.657
DME-LiFSI	PC-LiFSI	0.0284	46.5771			2m-DOL	5m-DOL	0.03084	19.7688			DMC-ES	EC-ES	0.32677	4.28348
EC-LiFSI	PC-LiFSI	0.38582	30.5709			1m-DOL	5m-DOL	0.00387	14.6638			DMC-ES	DOL-ES	0.03232	0.99832
DOL-LiFSI	PC-LiFSI	0.0847	13.8145			5m-ES	5m-DOL	0.28254	7.52275			DMC-ES	DMC-EC	0.04987	14.9463
ES-LiFSI	PC-LiFSI	0.76927	5.57029			5m-DME	5m-DOL	0.66586	5.09709			DMC-ES	DMC-DME	0.10333	31.7662
PC-LiTFSI	PC-LiFSI	0.89549	5.03101			5m-PC	5m-DOL	0.84775	0.50168			DMC-ES	DMC-DOL	0.04935	35.2199
DME-LiPF\-(6)	PC-LiPF\-(6)	0.52443	27.1106			2m-DME	2m-DMC	0.00196	52.55			DOL-ES	ES-PC	0.06723	22.6277
EC-LiPF\-(6)	PC-LiPF\-(6)	0.06702	19.2807			2m-DOL	2m-DMC	0.02136	25.7335			DOL-ES	DOL-PC	0.16029	4.78012
PC-LiTFSI	PC-LiPF\-(6)	0.000756965	8.43497			2m-ES	2m-DMC	0.1224	22.6808			DOL-ES	EC-ES	0.73788	3.28516
ES-LiPF\-(6)	PC-LiPF\-(6)	0.43686	7.36022			2m-PC	2m-DMC	0.00407	16.1454			DOL-ES	DMC-DOL	0.41141	34.2216
PC-LiFSI	PC-LiPF\-(6)	0.01476	3.40396			1m-DMC	2m-DMC	0.19995	7.02876			EC-ES	EC-PC		29.7418
DME-LiTFSI	DME-LiDFOB	0.0041	54.4389			1m-EC	5m-EC		59.7153			EC-ES	ES-PC	0.37379	19.3426
DME-LiFSI	DME-LiDFOB	0.00169	52.4378			5m-ES	5m-EC		29.1071			EC-ES	DMC-EC	0.70423	10.6628
DME-LiPF\-(6)	DME-LiDFOB	0.80319	29.5673			5m-DME	5m-EC		26.6814			DOL-PC	EC-PC		28.2468
ES-LiTFSI	ES-LiDFOB	0.21281	36.9179			5m-PC	5m-EC		22.086			DOL-PC	ES-PC	0.01317	17.8476
ES-LiFSI	ES-LiDFOB	0.41041	20.3393			5m-DOL	5m-EC		21.5843			DOL-PC	DMC-PC	0.02983	6.87854
ES-LiPF\-(6)	ES-LiDFOB	0.15281	18.7252			5m-ES	5m-DMC	0.69643	38.7906			DOL-PC	DMC-DOL	0.05162	29.4414
DME-LiDFOB	ES-LiDFOB	0.95568	8.90832			5m-DME	5m-DMC	0.4802	36.365			DMC-PC	EC-PC		21.3683
DME-LiPF\-(6)	DMC-LiPF\-(6)	0.66009	40.6918			1m-DMC	5m-DMC	0.05731	32.3318			DMC-PC	ES-PC	0.75353	10.9691
EC-LiPF\-(6)	DMC-LiPF\-(6)	0.09476	32.8619			5m-PC	5m-DMC	0.46248	31.7695			DMC-PC	DMC-EC	0.25697	2.28933
ES-LiPF\-(6)	DMC-LiPF\-(6)	0.18723	20.9414			5m-DOL	5m-DMC	0.39143	31.2679			DMC-PC	DMC-DME	0.99765	19.1092
DMC-LiTFSI	DMC-LiPF\-(6)	0.4777	19.9129			2m-DMC	5m-DMC	0.45012	25.3031			DMC-PC	DMC-DOL	0.38466	22.5629
PC-LiPF\-(6)	DMC-LiPF\-(6)	0.3013	13.5812			5m-EC	5m-DMC		9.68356			DMC-EC	EC-PC		19.079
DME-LiFSI	DMC-LiFSI	7.3e-05	67.3665			2m-DME	2m-EC	0.000423012	79.8978			DMC-EC	DMC-DME	0.16447	16.8199
EC-LiFSI	DMC-LiFSI	0.02604	51.3602			1m-EC	2m-EC	4.56e-05	71.4436			DMC-EC	DMC-DOL	0.52404	20.2736
DOL-LiFSI	DMC-LiFSI	0.00463	34.6039			2m-DOL	2m-EC	0.01026	53.0814			ES-PC	EC-PC		10.3992
ES-LiFSI	DMC-LiFSI	0.08763	26.3597			2m-ES	2m-EC	0.05038	50.0286			DMC-DME	DMC-DOL	0.11706	3.45365
DMC-LiTFSI	DMC-LiFSI	0.95691	23.7172			2m-PC	2m-EC	0.00057943	43.4932
PC-LiFSI	DMC-LiFSI	0.03061	20.7894			2m-DMC	2m-EC	0.12453	27.3478
DMC-LiPF\-(6)	DMC-LiFSI	0.5059	3.80426			5m-EC	2m-EC		11.7283
PC-LiTFSI	PC-LiDFOB	0.06633	27.5946
PC-LiFSI	PC-LiDFOB	0.16437	22.5636
PC-LiPF\-(6)	PC-LiDFOB	0.04174	19.1596
DME-LiDFOB	PC-LiDFOB	0.67875	16.7029
ES-LiDFOB	PC-LiDFOB	0.75124	7.79461
EC-LiTFSI	EC-LiDFOB	0.10245	64.9726
EC-LiFSI	EC-LiDFOB	0.03773	55.8083
EC-LiPF\-(6)	EC-LiDFOB	0.06995	41.1142
DME-LiDFOB	EC-LiDFOB	0.29242	19.3768
ES-LiDFOB	EC-LiDFOB	0.44963	10.4685
PC-LiDFOB	EC-LiDFOB	0.41725	2.67388
DOL-LiTFSI	DOL-LiDFOB	0.02766	44.1148
DOL-LiFSI	DOL-LiDFOB	0.01059	40.8622
DME-LiDFOB	DOL-LiDFOB	0.54181	21.187
ES-LiDFOB	DOL-LiDFOB	0.66372	12.2787
PC-LiDFOB	DOL-LiDFOB	0.80868	4.48411
EC-LiDFOB	DOL-LiDFOB	0.52796	1.81023
DMC-LiTFSI	DMC-LiDFOB		40.4721
DME-LiDFOB	DMC-LiDFOB		31.6837
ES-LiDFOB	DMC-LiDFOB		22.7753
DMC-LiPF\-(6)	DMC-LiDFOB		20.5592
DMC-LiFSI	DMC-LiDFOB		16.7549
PC-LiDFOB	DMC-LiDFOB		14.9807
EC-LiDFOB	DMC-LiDFOB		12.3068
DOL-LiDFOB	DMC-LiDFOB		10.4966

## Sheet: Figure 5b
9
9
9
8
8
8
7
7
7
7
7
6
6
6
6
6
6
6
5
5
5
5
5
5
5
5
5
5
5
5
5
5
5
4
4
4
4
4
4
4
4
4
4
4
4
4
4
4
4
4
4
4
4
4
4
3
3
3
3
3
3
3
3
3
3
3
3
3
3
3
3
3
3
3
3
3
3
3
3
3
3
3
3
3
3
3
3
3
3
3
3
3
3
3
3
3
3
3
3
3
3
3
3
3
3
3
3
3
3
3
3
3
3
3
3
3
3
3
3
3
3
3
3
3
2
2
2
2
2
2
2
2
2
2
2
2
2
2
2
2
2
2
2
2
2
2
2
2
2
2
2
2
2
2
2
2
2
2
2
2
2
2
2
2
2
2
2
2
2
2
2
2
2
2
2
2
2
2
2
2
2
2
2
2
2
2
2
2
2
2
2
2
2
2
2
2
2
2
2
2
2
2
2
2
2
2
2
2
2
2
2
2
2
2
2
2
2
2
2
2
2
2
2
2
2
2
2
2
2
2
2
2
2
2
2
2
2
2
2
2
2
2
2
2
2
2
2
2
2
2
2
2
2
2
2
2
2
2
2
2
2
2
2
2
2
2
2
2
2
2
2
2
2
2
2
2
2
2
2
2
2
2
2
2
2
2
2
2
1
1
1
1
1
1
1
1
1
1
1
1
1
1
1
1
1
1
1
1
1
1
1
1
1
1
1
1
1
1
1
1
1
1
1
1
1
1
1
1
1
1
1
1
1
1
1
1
1
1
1
1
1
1
1
1
1
1
1
1
1
1
1
1
1
1
1
1
1
1
1
1
1
1
1
1
1
1
1
1
1
1
1
1
1
1
1
1
1
1
1
1
1
1
1
1
1
1
1
1
1
1
1
1
1
1
1
1
1
1
1
1
1
1
1
1
1
1
1
1
1
1
1
1
1
1
1
1
1
1
1
1
1
1
1
1
1
1
1
1
1
1
1
1
1
1
1
1
1
1
1
1
1
1
1
1
1
1
1
1
1
1
1
1
1
1
1
1
1
1
1
1
1
1
1
1
1
1
1
1
1
1
1
1
1
1
1
1
1
1
1
1
1
1
1
1
1
1
1
1
1
1
1
1
1
1
1
1
1
1
1
1
1
1
1
1
1
1
1
1
1
1
1
1
1
1
1
1
1
1
1
1
1
1
1
1
1
1
1
1
1
1
1
1
1
1
1
1
1
1
1
1
1
1
1
1
1
1
1
1
1
1
1
1
1
1
1
1
1
1
1
1
1
1
1
1
1
1
1
1
1
1
1
1
1
1
1
1
1
1
1
1
1
1
1
1
1
1
1
1
1
1
1
1
1
1
1
1
1
1
1
1
1
1
1
1
1
1
1
1
1
1
1
1
1
1
1
1
1
1
1
1
1
1
1
1
1

## Sheet: Figure 5c
0.5m LiTFSI 0.5m LiFSI DME/DOL/PC+VC/FEC/LiNO\-(3)	0.5m LiTFSI 0.5m LiFSI EC/DME/DOL+VC/LiNO\-(3)	0.5m LiTFSI 0.5m LiFSI EC/DME/DOL+FEC/LiNO\-(3)	1m LiTFSI 1m LiFSI EC/DME/DOL+VC/LiNO\-(3)	1m LiTFSI 1m LiFSI EC/DOL/ES+VC/FEC
19	155	194	231	19
121	11	270	19	15
85	29	232	253	29
17	224	190	18	232
29	159	312	145	137

[truncated: 51 more sheets: Figure 6c, Figure 6d, Figure6e, Figure S1, Figure S2a, Figure S2b, Figure S2c, Figure S2d, Figure S2e, Figure S2f, FigureS2g, Figure S2h, Figure S2i, Figure S2j, Figure S2k, Figure S2l, Figure S3b, Figure S3c, Figure S3e, Figure S4e …]
